# Supplementary material for: T Cell Interactions in Mycobacterial Granulomas: Non-Specific T Cells Regulate Mycobacteria-Specific T Cells in Granulomatous Lesions
Source: Cells. 2021 Nov 24;10(12):3285. doi: 10.3390/cells10123285 (PMC8699651; doi:10.3390/cells10123285)
Supplement: Supplementary file 1 [file cells-10-03285-s001.zip]

Archive with 1 entries (1 files):
- cells-1427510-supplementary.eps
